# Supplementary material for: Dual Role for Pld1 in Klebsiella pneumoniae Virulence: Transcriptomics and Proteomics Provide Insights into Direct and Indirect Effects
Source: J Proteome Res. 2025 May 21;24(6):2874–84. doi: 10.1021/acs.jproteome.4c01146 (PMC12150317; doi:10.1021/acs.jproteome.4c01146)
Supplement: Supplementary file 2 [file pr4c01146_si_003.xlsx]

## Sheet: SuppTable1
A dual role for Pld1 in Klebsiella pneumoniae virulence: transcriptomics and proteomics provide insights into direct and indirect effects Mayara de Mattos Lacerda de Carvalho, Talyta Soares do Nascimento, Gustavo Miranda Rocha, Livia Carvalho Barbosa, Paulo Mascarello Bisch, Cedric Delporte, Pierre van Antwerpen, Jean-Marie Ruysschaert, Paulo Ricardo Batista, Leticia Miranda Santos Lery
Supporting information - Table 1: Differentially expressed genes between K. pneumoniae wild-type and pld1 mutant strain. Fold change is expressed as values of wild-type/mutant.
gene	baseMean	log2FoldChange	lfcSE	stat	pvalue	padj	significance
orf12	902.606	3.0872	0.213978	14.4276	3.46832e-47	1.32525e-43	up
dhaT	152.377	4.87152	0.3489	13.9625	2.63968e-44	5.04312e-41	up
manB	755.65	2.88177	0.208625	13.8131	2.12389e-43	2.70512e-40	up
manC	637.139	2.76659	0.211848	13.0593	5.62067e-39	5.36914e-36	up
orf9	966.589	2.64363	0.20997	12.5905	2.38104e-36	1.81959e-33	up
galU	2607.51	2.47804	0.199689	12.4095	2.32142e-35	1.47836e-32	up
orf10	531.686	2.61368	0.215797	12.1118	9.1507e-34	4.99498e-31	up
orf11	286.166	2.83631	0.235889	12.0239	2.66047e-33	1.27071e-30	up
ugd	809.844	2.40543	0.20499	11.7344	8.49588e-32	3.60697e-29	up
wcaJ	442.639	2.64073	0.228282	11.5679	5.99663e-31	2.29131e-28	up
orf8	456.921	2.48839	0.224199	11.099	1.26798e-28	4.03747e-26	up
galF	3020.33	1.96452	0.179545	10.9417	7.285e-28	2.14123e-25	up
rcsB	242.905	11.4877	1.19725	9.59509	8.38478e-22	2.28845e-19	up
ypeC	56.9488	4.16222	0.436766	9.52962	1.57856e-21	3.82663e-19	up
BN49_1565	1227.55	2.04395	0.214519	9.52807	1.60236e-21	3.82663e-19	up
orf7	395.753	2.1567	0.230539	9.35504	8.35697e-21	1.87835e-18	up
dhaB	53.3381	4.99031	0.545905	9.14135	6.16801e-20	1.20658e-17	up
wzc	1759.62	1.74265	0.190687	9.13879	6.31554e-20	1.20658e-17	up
rnk	91.5781	2.51339	0.288366	8.71598	2.88254e-18	5.00645e-16	up
BN49_1588	62.0847	4.31198	0.501246	8.60253	7.79773e-18	1.27007e-15	up
BN49_1589	65.3887	3.57682	0.43162	8.28696	1.16183e-16	1.58548e-14	up
BN49_1675	178.17	2.17623	0.264279	8.23461	1.80149e-16	2.37362e-14	up
rmpA	44.7558	3.96988	0.486921	8.15302	3.54952e-16	4.5209e-14	up
dhaF	41.8441	3.91451	0.492939	7.94116	2.00295e-15	2.39165e-13	up
BN49_1590	52.8276	3.11716	0.395529	7.88098	3.24825e-15	3.76109e-13	up
ycfJ	48.4094	3.00033	0.39704	7.55673	4.13318e-14	4.51225e-12	up
rcsD	171.705	1.78809	0.237985	7.51348	5.7577e-14	6.11116e-12	up
BN49_1674	97.6396	2.06712	0.281997	7.33028	2.29664e-13	2.30933e-11	up
orf13	69.4889	2.40439	0.330033	7.28531	3.20927e-13	3.14426e-11	up
orf2	146.129	1.87392	0.257392	7.2804	3.32825e-13	3.17931e-11	up
BN49_1499	89.1544	2.11846	0.29955	7.07214	1.52563e-12	1.42182e-10	up
BN49_0866	177.512	1.75501	0.248539	7.0613	1.64947e-12	1.50062e-10	up
BN49_3689	252.21	1.64315	0.233647	7.03263	2.02681e-12	1.80103e-10	up
garD	404.63	2.0167	0.288226	6.99692	2.61651e-12	2.2722e-10	up
BN49_4059	706.176	1.29055	0.192163	6.71592	1.86886e-11	1.42818e-09	up
ftsK	758.975	1.22029	0.192928	6.3251	2.53066e-10	1.72672e-08	up
BN49_1506	32.1726	2.96596	0.470797	6.29987	2.97903e-10	1.9293e-08	up
BN49_0618	18.6539	7.78032	1.24118	6.2685	3.64552e-10	2.32159e-08	up
dhaC	21.4752	5.08696	0.833921	6.10005	1.06038e-09	6.13894e-08	up
ligA	220.536	1.31614	0.218862	6.01357	1.81486e-09	1.03501e-07	up
truB	280.178	1.75396	0.294468	5.95635	2.57932e-09	1.44935e-07	up
citA	56.6487	1.90464	0.325117	5.85831	4.67591e-09	2.55238e-07	up
wza	966.797	1.09925	0.18782	5.8527	4.83671e-09	2.60297e-07	up
garP	80.8657	2.23228	0.385858	5.78524	7.24069e-09	3.78996e-07	up
rbfA	475.23	1.51022	0.261659	5.77171	7.84718e-09	4.0519e-07	up
pagO	18.0124	4.85952	0.8471	5.73665	9.65657e-09	4.85497e-07	up
BN49_3121	109.535	1.53891	0.272438	5.64868	1.61687e-08	7.92058e-07	up
ygaZ	114.314	1.39861	0.248248	5.63394	1.76138e-08	8.41278e-07	up
cobD2	171.972	1.36347	0.244486	5.57688	2.44877e-08	1.15515e-06	up
pI0004	11342.6	1.32994	0.241632	5.504	3.71273e-08	1.68885e-06	up
sdaB	950.819	1.49993	0.273029	5.49366	3.93678e-08	1.7697e-06	up
BN49_0213	28.6808	2.51249	0.45791	5.48687	4.0912e-08	1.81773e-06	up
BN49_1497	39.159	2.16809	0.39846	5.44117	5.29321e-08	2.29834e-06	up
BN49_1498	27.097	2.36258	0.440241	5.36655	8.02556e-08	3.44558e-06	up
ydcX	20.5798	2.97884	0.560552	5.31412	1.07172e-07	4.55005e-06	up
BN49_2576	315.111	1.23518	0.235095	5.25394	1.48878e-07	6.05175e-06	up
BN49_0616	13.9994	4.82794	0.935702	5.1597	2.47351e-07	9.8451e-06	up
anmK	230.614	1.05516	0.208531	5.05997	4.19329e-07	1.63495e-05	up
cbiA	406.389	1.10245	0.218241	5.05153	4.38289e-07	1.6747e-05	up
BN49_0952	172.131	1.50105	0.298977	5.02061	5.15086e-07	1.92955e-05	up
spy	122.721	1.20822	0.241974	4.99317	5.93949e-07	2.18219e-05	up
rpoS	1818.7	1.136	0.228935	4.96209	6.97396e-07	2.51391e-05	up
wzb	228.296	1.05769	0.213566	4.95251	7.32606e-07	2.61616e-05	up
BN49_3718	42.1907	1.96684	0.397919	4.9428	7.70077e-07	2.7245e-05	up
sdaC	2513.81	1.39986	0.285086	4.91031	9.09338e-07	3.18769e-05	up
dhaR	123.978	1.55688	0.319219	4.87715	1.07632e-06	3.73873e-05	up
pepB	318.342	1.09222	0.224276	4.86998	1.11609e-06	3.80766e-05	up
spr	391.166	1.07268	0.2226	4.81888	1.44369e-06	4.83889e-05	up
pbpC	62.4727	1.40739	0.294215	4.78355	1.72223e-06	5.72231e-05	up
cobT	301.409	1.22747	0.257149	4.77338	1.81158e-06	5.94834e-05	up
BN49_2756	85.8661	1.4422	0.302203	4.77229	1.8214e-06	5.94834e-05	up
ompA	17946.5	1.16979	0.245326	4.76831	1.85778e-06	6.01575e-05	up
BN49_4298	17.9904	2.97341	0.63008	4.7191	2.36892e-06	7.45453e-05	up
ompX	2244.7	1.49691	0.320093	4.6765	2.91818e-06	9.06535e-05	up
BN49_3796	131.093	1.50348	0.323316	4.65018	3.31645e-06	0.000101377	up
yjiM	464.346	1.05966	0.230129	4.60464	4.13176e-06	0.00012334	up
ruvC	253.797	1.02703	0.223552	4.59415	4.34523e-06	0.000128706	up
katE	638.335	1.05309	0.23066	4.56557	4.98145e-06	0.000145299	up
BN49_1134	13.806	3.28989	0.723217	4.54897	5.39103e-06	0.000156054	up
citB2	35.3817	1.6174	0.360577	4.48558	7.27143e-06	0.000205808	up
eno	10918.6	1.46738	0.328871	4.46187	8.12493e-06	0.000226608	up
BN49_2964	134.68	1.65802	0.373617	4.43775	9.09037e-06	0.000249887	up
BN49_1949	23.5987	1.94864	0.441551	4.41317	1.01868e-05	0.000276055	up
dhaD	1636	1.41499	0.32398	4.36751	1.25672e-05	0.000338164	up
BN49_2023	196.199	1.03296	0.239116	4.3199	1.561e-05	0.000417103	up
hgdC	133.963	1.1795	0.273189	4.31754	1.57779e-05	0.000418661	up
BN49_2630	44.8944	1.63205	0.378684	4.30979	1.63411e-05	0.000430616	up
ygfF	58.999	1.29908	0.302287	4.29751	1.72724e-05	0.00045064	up
dhaE	10.1492	3.87683	0.902284	4.29669	1.73369e-05	0.00045064	up
BN49_0575	72.4446	1.19172	0.278462	4.27963	1.87204e-05	0.000480072	up
osmY	295.973	1.21163	0.284019	4.26602	1.98993e-05	0.0005069	up
mliC	64.9975	1.49409	0.351849	4.24639	2.1724e-05	0.000539009	up
BN49_1950	41.3567	1.41224	0.334061	4.2275	2.36303e-05	0.000582526	up
BN49_3326	68.2201	1.18399	0.280767	4.21699	2.47582e-05	0.000606418	up
treC	1409.47	4.63916	1.1081	4.18659	2.83174e-05	0.000689176	up
hydN1	129.525	1.07232	0.261496	4.10072	4.11872e-05	0.000970292	up
BN49_2348	61.5898	1.33767	0.331756	4.03208	5.52847e-05	0.00127255	up
scrR	60.59	1.1889	0.297728	3.99323	6.51794e-05	0.00147367	up
nirB	1103.82	1.3332	0.334178	3.98949	6.62149e-05	0.00147957	up
garL	252.469	1.20383	0.303719	3.96362	7.38202e-05	0.00162131	up
rhtA	40.4919	1.34512	0.340411	3.95146	7.76755e-05	0.00168635	up
tilS	43.3642	1.27957	0.327861	3.90279	9.50892e-05	0.00201853	up
treB	997.665	4.25798	1.09322	3.89488	9.82465e-05	0.00205137	up
yajI	22.2812	1.77748	0.46577	3.81622	0.000135509	0.00279881	up
yedE	116.443	1.34264	0.354568	3.7867	0.000152664	0.00310281	up
BN49_0836	29.8841	1.51555	0.402397	3.7663	0.000165684	0.003332	up
lamB2	1527.72	4.67741	1.24301	3.76297	0.000167906	0.003359	up
hycI	29.5133	1.94621	0.519709	3.74481	0.000180533	0.00357418	up
exuT	105.547	1.04424	0.279636	3.73428	0.00018825	0.00370774	up
BN49_4268	38.6463	1.30427	0.351992	3.70539	0.000211062	0.00406447	up
BN49_2328	404.853	1.16265	0.314652	3.69503	0.000219862	0.00417956	up
BN49_4137	73.6597	1.03707	0.280899	3.69195	0.000222538	0.00420949	up
BN49_2634	33.7663	1.37192	0.377397	3.63523	0.000277737	0.00512674	up
BN49_1612	53.8571	1.23977	0.344547	3.59825	0.000320372	0.00577425	up
BN49_0992	35.5861	1.26607	0.354459	3.57183	0.000354498	0.00630647	up
proY	55.5906	1.08548	0.30408	3.56971	0.000357376	0.00630647	up
BN49_3820	87.4509	1.15316	0.323508	3.56455	0.000364477	0.00638838	up
yecH	59.0794	1.11907	0.317539	3.52418	0.000424788	0.00714193	up
fdnG	860.889	1.13928	0.323875	3.51766	0.000435366	0.00720144	up
BN49_3815	184.07	1.29058	0.375526	3.43672	0.000588796	0.00933522	up
garK	145.192	1.04784	0.305223	3.43302	0.00059689	0.00938567	up
BN49_2622	56.3879	1.15081	0.336377	3.42119	0.000623487	0.00961809	up
pdxY	59.5154	1.02905	0.300818	3.42085	0.000624257	0.00961809	up
BN49_3880	21.7789	1.78865	0.524312	3.41142	0.000646254	0.00987734	up
pI0005	118.205	1.14031	0.33473	3.40665	0.000657646	0.00997231	up
fumB2	42.8507	1.1098	0.327267	3.39111	0.000696111	0.0104307	up
BN49_2627	21.7867	1.67003	0.492688	3.38964	0.000699849	0.0104458	up
BN49_1951	8.28369	2.49009	0.738663	3.37107	0.000748758	0.0109617	up
BN49_4890	163.876	1.09221	0.324503	3.36579	0.000763259	0.011047	up
iaaA	48.4939	1.05513	0.313691	3.36359	0.00076936	0.0110768	up
BN49_3015	46.0038	1.10293	0.330778	3.33435	0.000854977	0.0119366	up
BN49_4390	46.2866	1.59408	0.481432	3.31112	0.000929238	0.0128476	up
ygaC	40.1517	1.10743	0.335809	3.29779	0.000974498	0.0132511	up
folA	52.4377	1.08405	0.331326	3.27186	0.00106842	0.0142245	up
BN49_2619	16.7383	1.66581	0.514335	3.23877	0.00120046	0.0157509	up
yfaZ3	144.685	1.19037	0.370681	3.21132	0.00132127	0.0169415	up
BN49_1500	8.26136	2.51208	0.783237	3.20731	0.00133984	0.0169672	up
BN49_1931	14.1099	1.68415	0.529232	3.18225	0.00146137	0.0181295	up
mnmE	53.3581	1.0058	0.317848	3.1644	0.00155403	0.018791	up
hypB	57.3579	1.35177	0.428012	3.15824	0.00158723	0.0189525	up
BN49_2552	15.5065	1.5939	0.514369	3.09875	0.00194336	0.0222323	up
malM	71.434	4.71968	1.52438	3.09614	0.00196058	0.0222958	up
BN49_1494	11.0422	1.8565	0.609151	3.04768	0.00230617	0.0253782	up
BN49_2635	41.7597	1.06464	0.361554	2.94462	0.00323354	0.0325141	up
BN49_0477	14.4739	1.47211	0.512437	2.87277	0.00406892	0.0390637	up
BN49_4391	22.2967	1.48805	0.519695	2.86331	0.00419238	0.0397496	up
BN49_1111	37.1414	1.12605	0.399429	2.81915	0.00481513	0.044334	up
fdhF	227.862	2.60465	0.934359	2.78763	0.0053095	0.0483038	up
pII0023	12.5588	1.51024	0.550542	2.74318	0.00608467	0.0532616	up
BN49_2657	23.9685	1.14141	0.417735	2.73239	0.00628775	0.0543563	up
yfiI2	27.843	1.02603	0.380827	2.69421	0.00705565	0.0588639	up
rcsA	17.5239	1.29242	0.48061	2.68912	0.00716401	0.059508	up
argC	11.6431	1.50051	0.567018	2.64632	0.00813737	0.0657355	up
nirD	76.5714	1.0185	0.385336	2.64316	0.00821365	0.0659335	up
BN49_1513	14.2948	1.40468	0.540217	2.60022	0.00931652	0.0723545	up
BN49_4622	9.99513	1.57653	0.6087	2.59	0.00959756	0.0742354	up
uraA	19.6326	1.25926	0.486594	2.5879	0.00965624	0.0745384	up
pcaK	8.06955	1.82428	0.708443	2.57506	0.0100223	0.0762856	up
hycB	14.3033	1.54789	0.611253	2.53233	0.0113307	0.0839042	up
malK	109.955	4.48403	1.77534	2.52573	0.011546	0.0848405	up
setA	13.9715	1.39242	0.553457	2.51585	0.0118746	0.085771	up
malS	50.7246	1.07464	0.427637	2.51298	0.0119717	0.0861465	up
BN49_1687	11.8057	1.54327	0.619825	2.48985	0.0127797	0.0897635	up
hycH	35.4529	2.14709	0.868285	2.4728	0.013406	0.0926302	up
malH	22.8861	1.04964	0.426446	2.46137	0.0138409	0.0949479	up
BN49_0497	22.5061	1.02671	0.421017	2.43865	0.0147421	0.0984786	up
bglH	17.1884	1.17751	0.485905	2.42334	0.0153785	0.102519	up
BN49_4429	23.1897	1.05997	0.438759	2.41584	0.0156992	0.102834	up
BN49_2212	41.1326	1.09216	0.45216	2.41542	0.015717	0.102834	up
BN49_1070	35.5731	1.07451	0.445156	2.41378	0.015788	0.103041	up
pulA	18.7134	1.12909	0.470045	2.40209	0.0163019	0.105575	up
yijE	21.1682	1.04454	0.446207	2.34094	0.0192353	0.120686	up
BN49_3967	23.9981	1.02064	0.441342	2.31259	0.0207451	0.127234	up
BN49_1495	25.0248	1.02291	0.444338	2.3021	0.0213296	0.129778	up
BN49_1503	8.45816	1.52824	0.670882	2.27796	0.0227288	0.136552	up
hycD	51.1812	1.82968	0.803579	2.27691	0.0227914	0.136713	up
hycA	20.883	1.42519	0.626453	2.27502	0.0229048	0.136963	up
BN49_2625	9.52249	1.53895	0.685134	2.2462	0.0246914	0.145595	up
pphA	11.15	1.26729	0.57858	2.19034	0.0284993	0.161327	up
hypF	37.0735	1.82197	0.849716	2.14422	0.0320155	0.171093	up
hydN2	18.0629	1.19491	0.558053	2.14121	0.0322572	0.171903	up
BN49_1962	7.84684	1.46883	0.691136	2.12524	0.0335666	0.175696	up
BN49_2321	18.2133	1.10258	0.52182	2.11296	0.0346041	0.178197	up
malF	47.5875	2.77189	1.31484	2.10816	0.0350176	0.178641	up
yobH	13.1182	1.1522	0.549336	2.09745	0.0359537	0.181959	up
BN49_2620	14.4387	1.05949	0.509779	2.07834	0.0376781	0.186808	up
BN49_3158	10.2789	1.24712	0.600358	2.07729	0.0377749	0.186966	up
malG	26.4975	3.14501	1.52069	2.06814	0.0386266	0.189464	up
ynjC	9.10279	1.35622	0.657896	2.06144	0.0392607	0.192081	up
hsrA	12.1455	1.12044	0.544418	2.05806	0.0395846	0.193418	up
sorC	13.2356	1.07848	0.525661	2.05167	0.0402021	0.196184	up
BN49_4385	19.0579	1.12842	0.551366	2.04658	0.040699	0.198103	up
fdnH	221.487	1.32141	0.647927	2.03944	0.0414058	0.199304	up
hutU	11.048	1.13122	0.569567	1.98611	0.0470214	0.216729	up
fimA	818.036	-2.66635	0.236963	-11.2522	2.25962e-29	7.84909e-27	down
traA	239.864	-2.33591	0.254218	-9.1886	3.97985e-20	8.44833e-18	down
BN49_2255	208.992	-2.12965	0.236977	-8.98671	2.5473e-19	4.63488e-17	down
fimD	72.8964	-2.94589	0.342549	-8.59992	7.97739e-18	1.27007e-15	down
fimC	61.269	-2.98059	0.354549	-8.4067	4.21704e-17	6.44532e-15	down
clpB	1640.23	-1.73007	0.206536	-8.37661	5.44732e-17	8.00546e-15	down
fimI	57.4291	-3.06097	0.367539	-8.32829	8.20163e-17	1.16068e-14	down
BN49_4721	52.6244	-5.18619	0.651079	-7.96553	1.64515e-15	2.02778e-13	down
BN49_4716	85.3609	-7.31392	0.932462	-7.84366	4.37599e-15	4.91784e-13	down
BN49_4372	357.42	-2.01079	0.271829	-7.39726	1.39023e-13	1.43569e-11	down
BN49_2247	349.993	-1.99721	0.286512	-6.97077	3.15206e-12	2.67645e-10	down
BN49_2248	234.517	-1.69932	0.244767	-6.94261	3.84911e-12	3.19727e-10	down
cueO	635.162	-1.4365	0.207288	-6.92997	4.20927e-12	3.42204e-10	down
BN49_3646	127.672	-1.76183	0.255987	-6.88251	5.88085e-12	4.6814e-10	down
clbD	327.625	-1.69818	0.248126	-6.84401	7.70066e-12	6.00494e-10	down
dnaK	2785.52	-1.70639	0.254974	-6.69238	2.19563e-11	1.645e-09	down
clbC	1090.38	-1.52478	0.23218	-6.56725	5.12537e-11	3.76616e-09	down
hslU	804.827	-1.41102	0.220185	-6.40836	1.47097e-10	1.06049e-08	down
clbH	1079.15	-1.44603	0.22607	-6.39639	1.5909e-10	1.12571e-08	down
BN49_4718	75.3729	-5.93173	0.92953	-6.38143	1.75438e-10	1.21882e-08	down
panE2	618.977	-1.3944	0.221115	-6.30622	2.85936e-10	1.90412e-08	down
hslV	198.836	-1.64491	0.260909	-6.30455	2.89032e-10	1.90412e-08	down
ibpA	133.813	-1.50468	0.240689	-6.25158	4.06331e-10	2.54523e-08	down
clbB	4397.31	-1.58809	0.256877	-6.18229	6.31768e-10	3.89352e-08	down
ybgA	118.689	-5.7241	0.926453	-6.17852	6.47066e-10	3.92451e-08	down
BN49_3625	76.7678	-2.01807	0.328415	-6.14488	8.00217e-10	4.77755e-08	down
BN49_4717	27.0304	-4.01206	0.657223	-6.10456	1.03084e-09	6.05976e-08	down
BN49_4714	68.1991	-4.85114	0.826082	-5.87247	4.29358e-09	2.37765e-07	down
BN49_4715	72.164	-5.34491	0.921129	-5.80256	6.53098e-09	3.46595e-07	down
clbF	259.866	-1.4059	0.244849	-5.74192	9.36086e-09	4.76904e-07	down
ydfZ	86.5216	-1.7432	0.305765	-5.70113	1.19019e-08	5.90613e-07	down
ibpB	25.3228	-2.80897	0.498229	-5.63791	1.72129e-08	8.32536e-07	down
clbI	903.26	-1.26752	0.227485	-5.57189	2.51997e-08	1.17425e-06	down
clbG	275.4	-1.44006	0.260534	-5.52734	3.25131e-08	1.49678e-06	down
BN49_0192	237.452	-1.34954	0.246191	-5.48166	4.21344e-08	1.85052e-06	down
htpG	689.363	-1.64859	0.310385	-5.31142	1.08775e-07	4.56734e-06	down
BN49_3772	28.2618	-2.3744	0.448004	-5.29995	1.15833e-07	4.81085e-06	down
BN49_1744	106.034	-1.45093	0.280052	-5.18092	2.20797e-07	8.88069e-06	down
BN49_1745	210.963	-1.14559	0.225027	-5.09092	3.56339e-07	1.40368e-05	down
rbsD	27.8606	-2.24561	0.444053	-5.05708	4.25725e-07	1.64313e-05	down
acnA	2065.85	-1.15192	0.229	-5.03023	4.89897e-07	1.85336e-05	down
rhmD	71.5492	-1.50806	0.301081	-5.00883	5.47632e-07	2.03156e-05	down
guaC	435.348	-1.05183	0.211337	-4.977	6.45762e-07	2.34996e-05	down
fimH	22.5932	-2.3037	0.472893	-4.87149	1.10759e-06	3.80766e-05	down
dmsA	754.612	-1.22628	0.25753	-4.7617	1.91972e-06	6.16407e-05	down
clbJ	1413.41	-1.03333	0.218932	-4.71984	2.36026e-06	7.45453e-05	down
ynfM	79.1654	-1.91847	0.406615	-4.71814	2.38014e-06	7.45453e-05	down
BN49_2325	2056.08	-1.31307	0.283745	-4.62764	3.69849e-06	0.000112158	down
BN49_4719	13.9732	-5.27332	1.16086	-4.54261	5.55633e-06	0.00015963	down
yafK	57.0486	-1.36581	0.30572	-4.46752	7.91317e-06	0.000222325	down
fdoH	1030.75	-1.20743	0.271252	-4.45131	8.5349e-06	0.000236318	down
dmsB	224.165	-1.0824	0.245263	-4.41324	1.01835e-05	0.000276055	down
BN49_0101	18.99	-2.2664	0.528437	-4.28888	1.79576e-05	0.000463622	down
BN49_1031	67.0231	-1.6876	0.397171	-4.24906	2.14672e-05	0.000539009	down
tdcE	833.238	-1.42649	0.341918	-4.17202	3.01905e-05	0.000730114	down
eutB	79.5333	-1.43231	0.34738	-4.12318	3.73683e-05	0.000892402	down
fdoG	6686.62	-1.03985	0.264679	-3.92871	8.54026e-05	0.00182304	down
BN49_3838	48.0431	-1.37993	0.353869	-3.89956	9.63688e-05	0.00203439	down
apt	91.2351	-1.01885	0.267712	-3.80578	0.000141355	0.00290386	down
groES1	554.302	-1.09449	0.291571	-3.75379	0.000174183	0.00346642	down
pII0076	57.5333	-1.25803	0.338474	-3.71678	0.000201781	0.0039337	down
BN49_4664	35.157	-1.35346	0.365719	-3.70083	0.000214899	0.00410564	down
BN49_2256	38.0877	-1.4414	0.393096	-3.6668	0.000245607	0.00460032	down
BN49_3665	77.7483	-1.03926	0.284691	-3.65049	0.000261738	0.00487854	down
eutA	16.8856	-1.95113	0.538696	-3.62195	0.000292386	0.00532228	down
rbsA	24.6297	-1.48928	0.417266	-3.56914	0.000358154	0.00630647	down
fimG	9.98634	-2.43265	0.689035	-3.53052	0.000414744	0.00701346	down
fimF	13.006	-2.06654	0.586712	-3.52224	0.000427922	0.00714193	down
BN49_3188	93.0941	-1.01714	0.292829	-3.47349	0.000513729	0.00828253	down
BN49_3792	59.2663	-1.07458	0.309578	-3.47112	0.000518285	0.00832087	down
phoH	392.281	-1.11085	0.322478	-3.44472	0.000571654	0.00910121	down
glgS	284.554	-1.13807	0.334139	-3.40598	0.000659279	0.00997231	down
iucA	20.5282	-1.69577	0.503009	-3.37125	0.00074829	0.0109617	down
ybaK	81.8336	-1.02103	0.30361	-3.36296	0.000771114	0.0110768	down
BN49_2923	99.7303	-1.05815	0.315545	-3.3534	0.000798249	0.0114236	down
yfaV	24.2368	-1.40904	0.420643	-3.34974	0.000808869	0.0115279	down
eutE	49.0159	-1.39159	0.416729	-3.33931	0.000839857	0.0118417	down
pqqB	9.03859	-2.45019	0.734089	-3.33772	0.000844685	0.011866	down
gcd	307.603	-1.07469	0.324932	-3.30742	0.000941581	0.0128953	down
nikA	64.7035	-1.01424	0.307967	-3.29335	0.000989998	0.0133667	down
BN49_3261	35.8014	-1.14868	0.353767	-3.24698	0.00116635	0.0154209	down
BN49_3839	45.146	-1.04032	0.32407	-3.21018	0.00132654	0.0169522	down
potG	24.5917	-1.35926	0.428244	-3.17403	0.0015034	0.0184119	down
eutJ	24.6118	-1.69899	0.538738	-3.15365	0.00161244	0.0191144	down
ispF	51.2874	-1.05231	0.338965	-3.10446	0.00190624	0.0219429	down
BN49_3012	40.7686	-1.06239	0.342952	-3.09777	0.00194981	0.0222395	down
ycdB	12.8419	-1.73389	0.56064	-3.09271	0.00198341	0.0224884	down
dppD	38.6519	-1.08313	0.352042	-3.07671	0.00209302	0.0234528	down
traE	8.77544	-2.15814	0.709434	-3.04206	0.00234965	0.0256004	down
tusB	31.3967	-1.12283	0.369522	-3.03859	0.00237688	0.0258013	down
BN49_4720	10.9445	-4.97319	1.66247	-2.99144	0.00277663	0.0289877	down
traL	12.5246	-1.6994	0.57017	-2.98051	0.00287768	0.0297179	down
pfkB2	31.9461	-1.17133	0.39608	-2.95732	0.0031033	0.0315365	down
BN49_1652	14.0121	-1.59626	0.540729	-2.95205	0.00315673	0.0319097	down
BN49_1412	27.7825	-1.27835	0.440545	-2.90174	0.00371091	0.0360799	down
pII0114	51.0296	-1.06259	0.372147	-2.8553	0.00429965	0.0404654	down
BN49_1518	35.1515	-1.0781	0.380512	-2.83329	0.00460717	0.0426247	down
ade	37.9324	-1.00926	0.367112	-2.74919	0.00597427	0.0528959	down
fba	25.0785	-1.16847	0.425074	-2.74886	0.00598038	0.0528959	down
BN49_1869	28.7384	-1.06097	0.386817	-2.74282	0.00609142	0.0532616	down
BN49_4972	7.96119	-1.98869	0.728575	-2.72956	0.00634185	0.0547002	down
ybjE	21.0746	-1.21533	0.449393	-2.70438	0.00684311	0.0574671	down
BN49_5016	23.3054	-1.17935	0.443171	-2.66115	0.00778733	0.0634443	down
BN49_2133	18.7001	-1.19203	0.453161	-2.63048	0.0085265	0.0681084	down
BN49_1383	24.8735	-1.11497	0.424207	-2.62837	0.00857939	0.0682956	down
BN49_3290	12.8814	-1.54669	0.592227	-2.61165	0.00901056	0.0706968	down
eutD	8.37445	-1.92896	0.747526	-2.58047	0.00986671	0.0756965	down
rpmJ	9.45955	-1.72343	0.674512	-2.55508	0.0106164	0.0792288	down
sra	537.332	-1.98567	0.789947	-2.51367	0.0119482	0.0861399	down
eutG	14.3352	-1.34005	0.53599	-2.50015	0.0124142	0.0883327	down
ycdO	13.8413	-1.28227	0.521507	-2.45877	0.0139412	0.0952941	down
rbsC	21.4608	-1.1313	0.46211	-2.44813	0.0143601	0.0971148	down
BN49_5014	12.0699	-1.36285	0.565535	-2.40984	0.0159597	0.103888	down
cirA	20.2507	-1.11628	0.469114	-2.37955	0.0173339	0.111129	down
potH	11.1908	-1.39566	0.588064	-2.3733	0.0176298	0.11246	down
eutH	16.3107	-1.22393	0.518318	-2.36135	0.0182085	0.115381	down
eutC	16.3094	-1.23059	0.524127	-2.34789	0.0188801	0.118653	down
iucB	9.31107	-1.69008	0.727272	-2.32386	0.0201328	0.125053	down
trxC	22.1923	-1.0517	0.452951	-2.32188	0.0202392	0.125136	down
eitA	14.4607	-1.19873	0.518964	-2.30986	0.0208961	0.12775	down
BN49_1646	9.05141	-1.46864	0.640904	-2.29151	0.0219341	0.132821	down
ytfQ	14.5485	-1.16662	0.510812	-2.28385	0.0223806	0.134888	down
BN49_3230	16.1071	-1.08325	0.482742	-2.24395	0.0248359	0.14585	down
livK	12.442	-1.31331	0.593187	-2.214	0.0268291	0.15556	down
fepA	15.1669	-1.12315	0.516764	-2.17343	0.029748	0.164735	down
BN49_2113	15.8865	-1.07565	0.496718	-2.16551	0.0303485	0.167092	down
eutP	13.6334	-1.27145	0.590283	-2.15397	0.0312424	0.16957	down
BN49_0810	10.9332	-1.24295	0.57881	-2.14743	0.0317593	0.170919	down
BN49_3280	10.5036	-1.32091	0.615644	-2.14557	0.0319075	0.171093	down
iucC	17.2478	-1.03242	0.48657	-2.12184	0.033851	0.176459	down
eutM	12.6085	-1.25156	0.591052	-2.11752	0.0342157	0.176867	down
pII0115	25.1501	-1.02212	0.484593	-2.10922	0.0349254	0.178641	down
BN49_1106	17.4309	-1.06586	0.508645	-2.09549	0.0361272	0.182114	down
eutK	8.12473	-1.40911	0.675042	-2.08744	0.0368484	0.184532	down
BN49_1650	8.07534	-1.41266	0.679763	-2.07817	0.037694	0.186808	down
livH	8.13181	-1.32724	0.662818	-2.00242	0.0452394	0.210501	down
